# Supplementary material for: CONGA: Copy number variation genotyping in ancient genomes and low-coverage sequencing data
Source: PLoS Comput Biol. 2022 Dec 14;18(12):e1010788. doi: 10.1371/journal.pcbi.1010788 (PMC9873172; doi:10.1371/journal.pcbi.1010788)
Supplement: S1 Table — Table A shows the CNV predictions of CONGA, GenomeSTRiP, FREEC, CNVnator and mrCaNaVaR on simulated genomes at depths 0.05×, 0.1×, 0.5×, 1× and 5× for deletions and duplications of multiple CNV size intervals including 100 bps–1 kbps (small), 1 kbps–10 kbps (medium) and 10 kbps–100 kbps (large). Here, “T” and “F” refer to correct and incorrect predictions respectively, “Miss” is the number of missed true events, “Recall” (TPR) is the true positive rate, and “FDR” is false discovery rate (1—“Precision”) for each run. The F-Score is calculated as (2 * Precision * Recall) / (Precision + Recall). Note that for CONGA, we included the performance for both C-score<0.5 and C-score<0.3. The table also contains a comparison between CONGA and GenomeSTRiP predictions. Table B shows a comparison between CONGA and GenomeSTRiP predictions on simulated genomes at depths 0.05×, 0.1×, 0.5×, 1× and 5× for deletions and duplications of 1 kbps–10 kbps (medium) and 10 kbps–100 kbps (large) CNV size intervals. Table C shows the copy-number (homozygous or heterozygous) predictions of CONGA on simulated genomes at depths 0.05×, 0.1×, 0.5×, 1× and 5× for deletions and duplications of multiple CNV size intervals including 100 bps–1 kbps (small), 1 kbps–10 kbps (medium) and 10 kbps–100 kbps (large). Here, “T” and “F” refer to correct and incorrect predictions respectively, “Miss” is the number of missed true events, “Recall” (TPR) is the true positive rate, and “FDR” is false discovery rate (1—“Precision”) for each run. The F-Score is calculated as (2 * Precision * Recall) / (Precision + Recall). Note that for CONGA, we included the performance for both C-score<0.5 and C-score<0.3. Table D shows deletion and duplication predictions of CONGA using Mota, Saqqaq and Yamnaya genomes down-sampled to various depths from their original coverages of 9.6×, 13.1× and 23.3×, respectively. Here, “T” and “F” refer to correct and incorrect predictions respectively, “Miss” is the number of missed true events [file pcbi.1010788.s017.xlsx]

## Sheet: A. Algorithm Comparison
Algorithm Comparison Analysis using Simulated Data
		SMALL DELETIONS (1810 True Calls)							SMALL DUPLICATIONS (1751 True Calls)
		T	F	Miss	Recall	FDR	Precision	F-score	T	F	Miss	Recall	FDR	Precision	F-score
CONGA (C-score < 0.3)	0.05X	1471	783	339	0.812707	0.347382	0.652618	0.723917	228	28	1523	0.130211	0.109375	0.890625	0.227205
	0.1X	1266	275	544	0.699448	0.178456	0.821544	0.755595	125	31	1626	0.0713878	0.198718	0.801282	0.131096
	0.5X	750	34	1060	0.414365	0.0433673	0.956633	0.578258	306	3	1445	0.174757	0.00970874	0.990291	0.297087
	1X	812	15	998	0.448619	0.0181378	0.981862	0.615851	618	2	1133	0.352941	0.00322581	0.996774	0.521299
	5X	1223	2	587	0.675691	0.00163265	0.998367	0.805931	1180	0	571	0.673901	0	1	0.805186
CONGA (C-score < 0.5)	0.05X	1471	1887	339	0.812707	0.561942	0.438058	0.569272	601	548	1150	0.343232	0.476936	0.523064	0.414483
	0.1X	1266	1440	544	0.699448	0.532151	0.467849	0.560673	719	404	1032	0.410623	0.359751	0.640249	0.500348
	0.5X	1285	157	525	0.709945	0.108877	0.891123	0.790283	856	64	895	0.488864	0.0695652	0.930435	0.640958
	1X	1410	46	400	0.779006	0.0315934	0.968407	0.863442	1155	14	596	0.659623	0.011976	0.988024	0.791096
	5X	1593	8	217	0.88011	0.00499688	0.995003	0.934037	1448	1	303	0.826956	0.000690131	0.99931	0.905
FREEC	0.05X	0	1221	1810	0	1	0	#DIV/0!	0	44	1751	0	1	0	#DIV/0!
	0.1X	0	198	1810	0	1	0	#DIV/0!	0	7	1751	0	1	0	#DIV/0!
	0.5X	0	6761	1810	0	1	0	#DIV/0!	0	3	1751	0	0	0	#DIV/0!
	1X	0	1916	1810	0	1	0	#DIV/0!	0	555	1751	0	1	0	#DIV/0!
	5X	20	392	1790	0.0110497	0.951456	0.0485437	0.0180018	35	77	1716	0.0199886	0.6875	0.3125	0.0375738
CNVnator	0.05X	3	47442	1807	0.00165746	0.999937	6.32311e-05	0.000121815	7	47700	1744	0.00399772	0.999853	0.000146729	0.000283068
	0.1X	0	402	1810	0	1	0	#DIV/0!	0	28699	1751	0	1	0	#DIV/0!
	0.5X	0	806	1810	0	1	0	#DIV/0!	0	9	1751	0	1	0	#DIV/0!
	1X	0	263	1810	0	1	0	#DIV/0!	0	884	1751	0	1	0	#DIV/0!
	5X	341	493	1469	0.188398	0.591127	0.408873	0.257943	2	0	1749	0.0011422	0	1	0.0022818
GenomeSTRiP	0.05X	829	6308	981	0.458011	0.883845	0.116155	0.185314	829	3834	922	0.473444	0.822217	0.177783	0.258497
	0.1X	851	4765	959	0.470166	0.848469	0.151531	0.229195	1048	2691	703	0.598515	0.719711	0.280289	0.381785
	0.5X	853	1549	957	0.471271	0.644879	0.355121	0.405033	1077	686	674	0.615077	0.389109	0.610891	0.612977
	1X	888	719	922	0.490608	0.447418	0.552582	0.519754	1127	311	624	0.643632	0.216273	0.783727	0.706805
	5X	917	89	893	0.50663	0.0884692	0.911531	0.651278	1270	60	481	0.7253	0.0451128	0.954887	0.824408
		MEDIUM DELETIONS (1680 True Calls)							MEDIUM DUPLICATIONS (1684 True Calls)
		T	F	Miss	Recall	FDR	Precision	F-score	T	F	Miss	Recall	FDR	Precision	F-score
CONGA (C-score < 0.3)	0.05X	848	756	832	0.504762	0.471322	0.528678	0.516443	188	34	1496	0.111639	0.153153	0.846847	0.197272
	0.1X	793	302	887	0.472024	0.275799	0.724201	0.571532	381	16	1303	0.226247	0.0403023	0.959698	0.36617
	0.5X	1042	33	638	0.620238	0.0306977	0.969302	0.756443	993	0	691	0.589667	0	1	0.741875
	1X	1251	12	429	0.744643	0.00950119	0.990499	0.850153	1234	3	450	0.732779	0.00242522	0.997575	0.844916
	5X	1358	4	322	0.808333	0.00293686	0.997063	0.892834	1509	1	175	0.896081	0.000662252	0.999338	0.944897
CONGA (C-score < 0.5)	0.05X	1136	1704	544	0.67619	0.6	0.4	0.502655	792	551	892	0.470309	0.410276	0.589724	0.52329
	0.1X	1273	1308	407	0.757738	0.50678	0.49322	0.597512	950	422	734	0.564133	0.30758	0.69242	0.621728
	0.5X	1423	171	257	0.847024	0.107277	0.892723	0.869273	1340	60	344	0.795724	0.0428571	0.957143	0.869001
	1X	1506	53	174	0.896429	0.0339962	0.966004	0.929917	1451	11	233	0.861639	0.00752394	0.992476	0.922441
	5X	1569	9	111	0.933929	0.00570342	0.994297	0.963168	1553	1	131	0.922209	0.000643501	0.999356	0.959234
FREEC	0.05X	0	83	1680	0	1	0	#DIV/0!	0	3	1684	0	1	0	#DIV/0!
	0.1X	0	237	1680	0	1	0	#DIV/0!	0	3	1684	0	1	0	#DIV/0!
	0.5X	239	6433	1441	0.142262	0.964179	0.0358213	0.0572318	271	15	1413	0.160926	0.0524476	0.947552	0.275127
	1X	421	2135	1259	0.250595	0.83529	0.16471	0.198772	582	937	1102	0.345606	0.616853	0.383147	0.363409
	5X	929	485	751	0.552976	0.342999	0.657001	0.600517	1000	329	684	0.593824	0.247555	0.752445	0.66379
CNVnator	0.05X	0	68	1680	0	1	0	#DIV/0!	0	114	1684	0	1	0	#DIV/0!
	0.1X	1	216	1679	0.000595238	0.995392	0.00460829	0.0010543	0	102	1684	0	1	0	#DIV/0!
	0.5X	187	257	1493	0.11131	0.578829	0.421171	0.176083	2	4	1682	0.00118765	0.666667	0.333333	0.00236686
	1X	330	257	1350	0.196429	0.437819	0.562181	0.291134	16	2	1668	0.00950119	0.111111	0.888889	0.0188014
	5X	949	423	731	0.564881	0.308309	0.691691	0.621887	105	2	1579	0.0623515	0.0186916	0.981308	0.117253
GenomeSTRiP	0.05X	1430	5670	250	0.85119	0.798592	0.201408	0.32574	1104	3813	580	0.655582	0.775473	0.224527	0.334495
	0.1X	1452	4383	228	0.864286	0.751157	0.248843	0.386427	1160	2701	524	0.688836	0.69956	0.30044	0.418395
	0.5X	1495	1467	185	0.889881	0.495273	0.504727	0.644119	1322	685	362	0.785036	0.341305	0.658695	0.716337
	1X	1501	699	179	0.893452	0.317727	0.682273	0.773711	1389	333	295	0.824822	0.19338	0.80662	0.815619
	5X	1510	102	170	0.89881	0.0632754	0.936725	0.917375	1473	95	211	0.874703	0.0605867	0.939413	0.905904
		LARGE DELETIONS (1385 True Calls)							LARGE DUPLICATIONS (1532 True Calls)
		T	F	Miss	Recall	FDR	Precision	F-score	T	F	Miss	Recall	FDR	Precision	F-score
CONGA (C-score < 0.3)	0.05X	898	772	487	0.648375	0.462275	0.537725	0.587889	961	37	571	0.627285	0.0370741	0.962926	0.759684
	0.1X	994	298	391	0.71769	0.23065	0.76935	0.742622	1168	21	364	0.762402	0.0176619	0.982338	0.858508
	0.5X	1067	22	318	0.770397	0.020202	0.979798	0.862571	1386	4	146	0.9047	0.0028777	0.997122	0.948665
	1X	1053	20	332	0.760289	0.0186393	0.981361	0.856794	1402	6	130	0.915144	0.00426136	0.995739	0.953741
	5X	1044	2	341	0.753791	0.00191205	0.998088	0.858906	1409	6	123	0.919713	0.00424028	0.99576	0.956227
CONGA (C-score < 0.5)	0.05X	1208	1812	177	0.872202	0.6	0.4	0.548468	1263	563	269	0.824413	0.308324	0.691676	0.752233
	0.1X	1251	1309	134	0.903249	0.511328	0.488672	0.634221	1327	366	205	0.866188	0.216184	0.783816	0.822946
	0.5X	1293	157	92	0.933574	0.108276	0.891724	0.912169	1420	58	112	0.926893	0.0392422	0.960758	0.943522
	1X	1299	53	86	0.937906	0.0392012	0.960799	0.949214	1426	20	106	0.930809	0.0138313	0.986169	0.95769
	5X	1299	4	86	0.937906	0.00306984	0.99693	0.966518	1428	9	104	0.932115	0.00626305	0.993737	0.96194
FREEC	0.05X	0	87	1385	0	1	0	#DIV/0!	0	6	1532	0	1	0	#DIV/0!
	0.1X	0	754	1385	0	1	0	#DIV/0!	0	0	1532	0	#DIV/0!	#DIV/0!	#DIV/0!
	0.5X	664	3136	721	0.479422	0.825263	0.174737	0.256123	589	97	943	0.384465	0.141399	0.858601	0.531109
	1X	1239	156	146	0.894585	0.111828	0.888172	0.891367	1305	266	227	0.851828	0.169319	0.830681	0.841121
	5X	1260	154	125	0.909747	0.108911	0.891089	0.900322	1304	294	228	0.851175	0.18398	0.81602	0.833227
CNVnator	0.05X	84	131	1301	0.0606498	0.609302	0.390698	0.105	4	354	1528	0.00261097	0.988827	0.0111732	0.0042328
	0.1X	560	246	825	0.404332	0.305211	0.694789	0.511182	455	315	1077	0.296997	0.409091	0.590909	0.395308
	0.5X	1049	293	336	0.757401	0.218331	0.781669	0.769344	1039	77	493	0.678198	0.0689964	0.931004	0.784743
	1X	1204	309	181	0.869314	0.20423	0.79577	0.830918	1216	94	316	0.793734	0.0717557	0.928244	0.855735
	5X	1265	453	120	0.913357	0.263679	0.736321	0.81534	1350	165	182	0.881201	0.108911	0.891089	0.886117
GenomeSTRiP	0.05X	1330	5891	55	0.960289	0.815815	0.184185	0.309087	1271	3900	261	0.829634	0.754206	0.245794	0.379233
	0.1X	1337	4371	48	0.965343	0.765767	0.234233	0.376991	1327	2855	205	0.866188	0.682688	0.317312	0.464473
	0.5X	1335	1496	50	0.963899	0.528435	0.471565	0.633302	1424	964	108	0.929504	0.403685	0.596315	0.726531
	1X	1338	759	47	0.966065	0.361946	0.638054	0.768524	1445	623	87	0.943211	0.301257	0.698743	0.802778
	5X	1336	230	49	0.964621	0.146871	0.853129	0.905456	1447	454	85	0.944517	0.238822	0.761178	0.842994
mrCaNaVaR	0.05X	0	0	1385	0	#DIV/0!	#DIV/0!	#DIV/0!	113	1268	1419	0.0737598	0.918175	0.0818248	0.0775832
	0.1X	0	0	1385	0	#DIV/0!	#DIV/0!	#DIV/0!	224	1867	1308	0.146214	0.892874	0.107126	0.123654
	0.5X	386	38	999	0.2787	0.0896226	0.910377	0.426755	295	1551	1237	0.192559	0.840195	0.159805	0.17466
	1X	424	28	961	0.306137	0.0619469	0.938053	0.461622	380	1276	1152	0.248042	0.770531	0.229469	0.238394
	5X	437	29	948	0.315523	0.0622318	0.937768	0.472177	377	994	1155	0.246084	0.725018	0.274982	0.259731
* Used only autosomes
** We did not apply mappability or read-pair filtering for CONGA

## Sheet: B. Conga vs GenomeSTRiP
CONGA - GenomeSTRiP Comparison Analysis using Simulated Data
	Large CNVs
	Deletions			Duplications
	Match	Total Conga	Total GenomeSTRiP	Match	Total Conga	Total GenomeSTRiP
0.05X	2954	3020	7221	1580	1824	5119
0.1X	2495	2559	5708	1490	1639	4133
0.5X	1435	1450	2831	1375	1477	2341
1X	1339	1352	2097	1446	1369	2021
5X	1298	1303	1566	1368	1437	1861
Average overlap rate	-	0.985868	0.564095	-	0.942898	0.54142
	Medium CNVs
	Deletions			Duplications
	Match	Total Conga	Total GenomeSTRiP	Match	Total Conga	Total GenomeSTRiP
0.05X	2719	2838	7091	1079	1327	4859
0.1X	2439	2581	5828	1100	1358	3798
0.5X	1489	1593	2954	1198	1395	1931
1X	1440	1557	2192	1277	1562	1653
5X	1461	1577	1604	1371	1554	1501
Average overlap rate	-	0.937813	0.574757	-	0.836338	0.563604
Overall (medium, large) average overlap rate			Deletions	Duplications
CONGA			0.96184	0.889618
GenomeSTRiP			0.569426	0.552512

## Sheet: C. Copy Number
Copy Number Analysis using Simulated Data
	DELETIONS
		Homozygous (603)							Heterozygous (1078)
Medium		T	F	Miss	Recall	FDR	Precision	F-score	T	F	Miss	Recall	FDR	Precision	F-score
	0.05X	518	1020	85	0.859038	0.663199	0.336801	0.483886	240	1062	838	0.222635	0.815668	0.184332	0.201681
	0.1X	524	432	79	0.868988	0.451883	0.548117	0.672226	485	1149	593	0.449907	0.703182	0.296818	0.35767
	0.5X	522	129	81	0.865672	0.198157	0.801843	0.832536	713	232	365	0.66141	0.245503	0.754497	0.704894
	1X	527	118	76	0.873964	0.182946	0.817054	0.844551	805	113	273	0.746753	0.123094	0.876906	0.806613
	5X	531	116	72	0.880597	0.179289	0.820711	0.8496	861	73	217	0.798701	0.0781585	0.921842	0.855865
		Homozygous (509)							Heterozygous (876)
Large		T	F	Miss	Recall	FDR	Precision	F-score	T	F	Miss	Recall	FDR	Precision	F-score
	0.05X	480	827	29	0.943026	0.632747	0.367253	0.528634	584	1135	292	0.666667	0.660268	0.339732	0.450096
	0.1X	480	307	29	0.943026	0.390089	0.609911	0.740741	634	1144	242	0.723744	0.64342	0.35658	0.477769
	0.5X	481	117	28	0.94499	0.195652	0.804348	0.869015	677	180	199	0.772831	0.210035	0.789965	0.781304
	1X	483	116	26	0.948919	0.193656	0.806344	0.871841	685	74	191	0.781963	0.0974967	0.902503	0.83792
	5X	482	114	27	0.946955	0.191275	0.808725	0.872398	687	26	189	0.784247	0.0364656	0.963534	0.864695
	DUPLICATIONS
		Homozygous (584)							Heterozygous (1100)
Medium		T	F	Miss	Recall	FDR	Precision	F-score	T	F	Miss	Recall	FDR	Precision	F-score
	0.05X	307	531	277	0.525685	0.633652	0.366348	0.431786	122	381	978	0.110909	0.757455	0.242545	0.152215
	0.1X	344	366	240	0.589041	0.515493	0.484507	0.531685	243	425	857	0.220909	0.636228	0.363772	0.274887
	0.5X	444	208	140	0.760274	0.319018	0.680982	0.718447	583	179	517	0.53	0.234908	0.765092	0.626208
	1X	467	180	117	0.799658	0.278207	0.721793	0.758733	713	108	387	0.648182	0.131547	0.868453	0.742322
	5X	511	171	73	0.875	0.250733	0.749267	0.807267	815	69	285	0.740909	0.0780543	0.921946	0.821573
		Homozygous (555)							Heterozygous (978)
Large		T	F	Miss	Recall	FDR	Precision	F-score	T	F	Miss	Recall	FDR	Precision	F-score
	0.05X	420	419	135	0.756757	0.499404	0.500596	0.602582	571	426	407	0.583845	0.427282	0.572718	0.578228
	0.1X	452	224	103	0.814414	0.331361	0.668639	0.734362	668	362	310	0.683027	0.351456	0.648544	0.665339
	0.5X	479	132	76	0.863063	0.216039	0.783961	0.821612	750	128	228	0.766871	0.145786	0.854214	0.80819
	1X	477	126	78	0.859459	0.208955	0.791045	0.823834	759	92	219	0.776074	0.108108	0.891892	0.829962
	5X	483	130	72	0.87027	0.212072	0.787928	0.827055	762	75	216	0.779141	0.0896057	0.910394	0.839669
* Here, we used C-score<0.5 and no mappability or split-read filtering

## Sheet: D. Downsampling
Downsampling Analysis
Yamnaya Genome
Deletion		Percentage	T	F	Miss	Recall	Precision	FDR	F-score
	23.3X	1	2453	0	0	1	1	0	1
	16.31X	0.7	2430	15	23	0.990624	0.993865	0.00613497	0.992242
	6.99X	0.3	2398	37	55	0.977578	0.984805	0.0151951	0.981178
	2.33X	0.1	2336	108	117	0.952303	0.95581	0.0441899	0.954054
	1.16X	0.05	2271	221	182	0.925805	0.911316	0.0886838	0.918504
	0.7X	0.03	2188	324	265	0.891969	0.871019	0.128981	0.88137
	0.23X	0.01	2060	1119	393	0.839788	0.648003	0.351997	0.731534
	0.09X	0.004	1829	1567	624	0.745618	0.538575	0.461425	0.625406
	0.07X	0.003	1795	1916	658	0.731757	0.483697	0.516303	0.582414
Duplication		Percentage	T	F	Miss	Recall	Precision	FDR	F-score
	23.3X	1	1661	0	0	1	1	0	1
	16.31X	0.7	1426	145	235	0.858519	0.907702	0.0922979	0.882426
	6.99X	0.3	950	214	711	0.571945	0.816151	0.183849	0.672566
	2.33X	0.1	539	217	1122	0.324503	0.712963	0.287037	0.446007
	1.16X	0.05	366	258	1295	0.220349	0.586538	0.413462	0.32035
	0.7X	0.03	264	299	1397	0.15894	0.468917	0.531083	0.23741
	0.23X	0.01	173	452	1488	0.104154	0.2768	0.7232	0.151356
	0.09X	0.004	125	631	1536	0.0752559	0.165344	0.834656	0.103434
	0.07X	0.003	121	768	1540	0.0728477	0.136108	0.863892	0.094902
Saqqaq Genome
Deletion		Percentage	T	F	Miss	Recall	Precision	FDR	F-score
	13.1X	1	1581	0	0	1	1	0	1
	9.2X	0.7	1504	75	77	0.951297	0.952502	0.0474984	0.951899
	3.9X	0.3	1366	168	215	0.86401	0.890482	0.109518	0.877047
	1.3X	0.1	1219	305	362	0.771031	0.799869	0.200131	0.785185
	0.6X	0.05	1126	467	455	0.712207	0.706842	0.293158	0.709515
	0.4X	0.03	1059	638	522	0.669829	0.624042	0.375958	0.646126
	0.1X	0.01	915	1202	666	0.578748	0.432215	0.567785	0.494862
	0.05X	0.004	856	1936	725	0.541429	0.30659	0.69341	0.391493
Duplication		Percentage	T	F	Miss	Recall	Precision	FDR	F-score
	13.1X	1	4097	0	0	1	1	0	1
	9.2X	0.7	3830	109	267	0.93483	0.972328	0.027672	0.953211
	3.9X	0.3	3211	266	886	0.783744	0.923497	0.0765027	0.847901
	1.3X	0.1	2399	325	1698	0.58555	0.88069	0.11931	0.703416
	0.6X	0.05	1972	367	2125	0.481328	0.843095	0.156905	0.612803
	0.4X	0.03	1738	374	2359	0.424213	0.822917	0.177083	0.559833
	0.1X	0.01	1277	384	2820	0.311691	0.768814	0.231186	0.443557
	0.05X	0.004	1087	551	3010	0.265316	0.663614	0.336386	0.379076
Mota Genome
Deletion		Percentage	T	F	Miss	Recall	Precision	FDR	F-score
	9.6X	1	688	0	0	1	1	0	1
	6.7X	0.7	678	6	10	0.985465	0.991228	0.00877193	0.988338
	2.9X	0.3	647	20	41	0.940407	0.970015	0.029985	0.954982
	0.96X	0.1	603	169	85	0.876453	0.781088	0.218912	0.826027
	0.48X	0.05	555	444	133	0.806686	0.555556	0.444444	0.657973
	0.03X	0.03	423	3460	265	0.614826	0.108936	0.891064	0.18508
Duplication		Percentage	T	F	Miss	Recall	Precision	FDR	F-score
	9.6X	1	638	0	0	1	1	0	1
	6.7X	0.7	536	126	102	0.840125	0.809668	0.190332	0.824615
	2.9X	0.3	378	252	260	0.592476	0.6	0.4	0.596215
	0.96X	0.1	272	257	366	0.426332	0.514178	0.485822	0.466153
	0.48X	0.05	219	251	419	0.34326	0.465957	0.534043	0.395307
	0.03X	0.03	189	1209	449	0.296238	0.135193	0.864807	0.185658
* Percentage refers to the percentage of reads kept after downsampling. This is the parameter that we used with Picard Tools.
Example command for 0.07x Saqqaq genome: java -jar ~/picard.jar DownsampleSam I=saqqaq.rg.bam O=saqqaq0004.bam P=0.004
cat Yamnaya_dels.bed |awk '{if(($5<0.5 && $6>=0 && $7>0)) print}'
cat Yamnaya_dups.bed |awk '{if(($5<0.5 && $7>0) || ($5<10 && $6>10 && $7>0)) print}'

## Sheet: E. Runtimes
Runtime and Memory Consumption Analysis
Yamnaya genome downsampled to various depths
Coverage	Peak Memory Consumption (kbytes)	Running Time (h:mm:ss)
23.3X	20763864 (~20.8GB)	03:04:48
16.31X	15250188 (~15.3GB)	02:39:59
6.99X	7897900 (~7.9GB)	01:18:54
2.33X	4207236 (~4.2GB)	00:32:31
1.16X	3287560 (~3.3GB)	00:24:14
0.7X	2919980 (~2.9GB)	00:20:41
0.23X	2553924 (~2.6GB)	00:17:37
0.09X	2448780 (~2.4GB)	00:15:39
0.07X	2431556 (~2.4GB)	00:15:54
Simulated genome (5x depth of coverage)
	Peak Memory Consumption (kbytes)	Running Time (h:mm:ss)
CONGA	1198432 (~1.2GB)	00:09:06
CONGA (with mappability filtering)	2171500 (~2.2GB)	00:11:29
CONGA (with mappability filtering and split-read)	10283160 (~10.3GB)	00:59:01
GenomeSTRiP	2162112 (~2.2GB)	preprocessing: 1:15:16 genotypimg: 0:06:50 total: 1:22:06
FREEC	7126308 (~7.1GB)	00:38:37
CNVnator	14051404 (~14.1GB)	00:31:38
* Calculated using Linux Ubuntu machine with "/usr/bin/time -v"
** We used split-read and mappability filtering in the downsampling analysis

## Sheet: F. Parameter Estimation
Parameter Estimation Analysis using Simulated Data
COVERAGE = 0.1X
		MEDIUM DELS (1680 True Calls)							MEDIUM DUPS (1684 True Calls)
		T	F	Miss	Recall	FDR	Precision	F-score	T	F	Miss	Recall	FDR	Precision	F-score
C-score (<)	5	1680	13745	0	1	0.891086	0.108914	0.196434	1684	10938	0	1	0.866582	0.133418	0.235426
	1	1513	3323	167	0.900595	0.687138	0.312862	0.464395	1420	1839	264	0.84323	0.564284	0.435716	0.57455
	0.7	1455	2557	225	0.866071	0.637338	0.362662	0.511244	1253	1051	431	0.744062	0.456163	0.543837	0.628385
	0.5	1273	1308	407	0.757738	0.50678	0.49322	0.597512	942	427	742	0.559382	0.311907	0.688093	0.617098
	0.3	793	302	887	0.472024	0.275799	0.724201	0.571532	381	16	1303	0.226247	0.0403023	0.959698	0.36617
	0.1	544	89	1136	0.32381	0.1406	0.8594	0.470385	0	0	1684	0	#DIV/0!	#DIV/0!	#DIV/0!
		T	F	Miss	Recall	FDR	Precision	F-score	T	F	Miss	Recall	FDR	Precision	F-score
Minimum MAPQ >	None	1273	1308	407	0.757738	0.50678	0.49322	0.597512	942	427	742	0.559382	0.311907	0.688093	0.617098
	0	1392	2109	288	0.828571	0.602399	0.397601	0.537348	831	478	853	0.493468	0.365164	0.634836	0.555296
	3	1393	2117	287	0.829167	0.603134	0.396866	0.536802	834	478	850	0.495249	0.364329	0.635671	0.556742
	5	1394	2117	286	0.829762	0.602962	0.397038	0.537083	831	474	853	0.493468	0.363218	0.636782	0.556039
	10	1394	2176	286	0.829762	0.609524	0.390476	0.531048	839	493	845	0.498219	0.37012	0.62988	0.556366
		T	F	Miss	Recall	FDR	Precision	F-score	T	F	Miss	Recall	FDR	Precision	F-score
mappability >	0	1273	1308	407	0.757738	0.50678	0.49322	0.597512	950	422	734	0.564133	0.30758	0.69242	0.621728
	0.1	1327	1296	353	0.789881	0.494091	0.505909	0.616779	946	422	738	0.561758	0.30848	0.69152	0.619921
	0.3	1177	1261	503	0.700595	0.517227	0.482773	0.571637	908	418	776	0.539192	0.315234	0.684766	0.603322
	0.5	1131	1230	549	0.673214	0.520966	0.479034	0.559762	850	408	834	0.504751	0.324324	0.675676	0.577838
	0.7	1078	1170	602	0.641667	0.520463	0.479537	0.54888	783	394	901	0.464964	0.334749	0.665251	0.547361
	0.9	962	1060	718	0.572619	0.524233	0.475767	0.519719	709	367	975	0.421021	0.341078	0.658922	0.513768
COVERAGE = 5X
		MEDIUM DELS (1680 True Calls)							MEDIUM DUPS (1684 True Calls)
		T	F	Miss	Recall	FDR	Precision	F-score	T	F	Miss	Recall	FDR	Precision	F-score
C-score (<)	5	1635	429	45	0.973214	0.207849	0.792151	0.873397	1650	312	34	0.97981	0.159021	0.840979	0.905101
	1	1597	16	83	0.950595	0.0099194	0.990081	0.969936	1596	3	88	0.947743	0.00187617	0.998124	0.972281
	0.7	1582	11	98	0.941667	0.00690521	0.993095	0.966697	1571	1	113	0.932898	0.000636132	0.999364	0.964988
	0.5	1569	9	111	0.933929	0.00570342	0.994297	0.963168	1553	1	131	0.922209	0.000643501	0.999356	0.959234
	0.3	1358	4	322	0.808333	0.00293686	0.997063	0.892834	1509	1	175	0.896081	0.000662252	0.999338	0.944897
	0.1	933	0	747	0.555357	0	1	0.714122	1124	0	560	0.667458	0	1	0.80057
		T	F	Miss	Recall	FDR	Precision	F-score	T	F	Miss	Recall	FDR	Precision	F-score
Minimum MAPQ >	None	1569	9	111	0.933929	0.00570342	0.994297	0.963168	1553	1	131	0.922209	0.000643501	0.999356	0.959234
	0	1649	1124	31	0.981548	0.405337	0.594663	0.740624	1249	2	435	0.741686	0.00159872	0.998401	0.851107
	3	1649	1133	31	0.981548	0.407261	0.592739	0.73913	1248	2	436	0.741093	0.0016	0.9984	0.850716
	5	1649	1150	31	0.981548	0.410861	0.589139	0.736325	1249	2	435	0.741686	0.00159872	0.998401	0.851107
	10	1649	1196	31	0.981548	0.420387	0.579613	0.72884	1249	2	435	0.741686	0.00159872	0.998401	0.851107
		T	F	Miss	Recall	FDR	Precision	F-score	T	F	Miss	Recall	FDR	Precision	F-score
mappability >	0	1569	8	111	0.933929	0.00507292	0.994927	0.963463	1553	1	131	0.922209	0.000643501	0.999356	0.959234
	0.1	1510	2	170	0.89881	0.00132275	0.998677	0.946115	1546	1	138	0.918052	0.000646412	0.999354	0.956979
	0.3	1437	1	243	0.855357	0.00069541	0.999305	0.921745	1494	1	190	0.887173	0.000668896	0.999331	0.939918
	0.5	1383	1	297	0.823214	0.000722543	0.999277	0.902742	1291	1	393	0.766627	0.000773994	0.999226	0.867608
	0.7	1317	1	363	0.783929	0.000758725	0.999241	0.878586	1287	1	397	0.764252	0.000776398	0.999224	0.866083
	0.9	1173	1	507	0.698214	0.000851789	0.999148	0.822004	1141	0	543	0.677553	0	1	0.807788
* For C-score analysis, we did not use mapq or minimum read-pair support filter
** For minimum mapq analysis, we used C-score <0.5
*** No mappability filtering was used in C-score and minimum MAPQ analysis
Coverage	RP (>=)	T	F	Miss	Recall	FDR	Precision	F-score	Size
5X	0	1508	1879	24	0.984334	0.554768	0.445232	0.613133	Large
5X	1	1397	1291	135	0.91188	0.480283	0.519717	0.662085	Large
5X	2	1341	1162	258	0.838649	0.464243	0.535757	0.653827	Large
5X	6	1214	838	385	0.759225	0.408382	0.591618	0.665023	Large
5X	11	1096	637	503	0.685428	0.367571	0.632429	0.657863	Large
5X	21	968	439	631	0.605378	0.312011	0.687989	0.644045	Large
5X	31	872	340	727	0.545341	0.280528	0.719472	0.62042	Large
5X	0	1668	1482	16	0.990499	0.470476	0.529524	0.690112	Medium
5X	1	984	959	700	0.584323	0.493567	0.506433	0.542597	Medium
5X	2	857	847	827	0.489435	0.497066	0.502934	0.496093	Medium
5X	6	630	599	1054	0.359794	0.487388	0.512612	0.422819	Medium
5X	11	511	412	1173	0.291833	0.446371	0.553629	0.382199	Medium
5X	21	410	251	1274	0.234152	0.379728	0.620272	0.339967	Medium
5X	31	370	184	1314	0.211308	0.33213	0.66787	0.321041	Medium
1X	0	1511	6878	21	0.986292	0.819883	0.180117	0.304606	Large
1X	1	1256	3689	276	0.819843	0.746006	0.253994	0.387834	Large
1X	2	1127	2796	472	0.704816	0.71272	0.28728	0.408185	Large
1X	6	871	1397	728	0.544715	0.615961	0.384039	0.450478	Large
1X	11	741	849	858	0.463415	0.533962	0.466038	0.464722	Large
1X	21	538	511	1061	0.33646	0.487131	0.512869	0.406344	Large
1X	31	447	388	1152	0.27955	0.464671	0.535329	0.367297	Large
1X	0	1684	6703	0	1	0.799213	0.200787	0.334426	Medium
1X	1	759	3604	925	0.450713	0.826037	0.173963	0.251034	Medium
1X	2	580	2694	1104	0.331239	0.822847	0.177153	0.230846	Medium
1X	6	383	1259	1301	0.218732	0.766748	0.233252	0.225759	Medium
1X	11	316	728	1368	0.180468	0.697318	0.302682	0.226118	Medium
1X	21	268	428	1416	0.153055	0.614943	0.385057	0.219044	Medium
1X	31	243	313	1441	0.138778	0.56295	0.43705	0.210663	Medium
0.5X	0	1532	9077	0	1	0.855594	0.144406	0.252368	Large
0.5X	1	1173	4250	359	0.765666	0.783699	0.216301	0.337311	Large
0.5X	2	1012	2976	587	0.632896	0.746239	0.253761	0.36227	Large
0.5X	6	725	1310	874	0.453408	0.643735	0.356265	0.399009	Large
0.5X	11	535	803	1064	0.334584	0.600149	0.399851	0.364317	Large
0.5X	21	380	473	1219	0.237649	0.554513	0.445487	0.309951	Large
0.5X	31	293	332	1306	0.18324	0.5312	0.4688	0.263489	Large
0.5X	0	1684	9002	0	1	0.842411	0.157589	0.272272	Medium
0.5X	1	613	4173	1071	0.364014	0.871918	0.128082	0.18949	Medium
0.5X	2	456	2870	1228	0.260423	0.862898	0.137102	0.179634	Medium
0.5X	6	314	1227	1370	0.179326	0.796236	0.203764	0.190765	Medium
0.5X	11	258	721	1426	0.147344	0.736466	0.263534	0.189011	Medium
0.5X	21	221	402	1463	0.126214	0.645265	0.354735	0.186184	Medium
0.5X	31	200	280	1484	0.11422	0.583333	0.416667	0.179292	Medium
0.1X	0	1532	12434	0	1	0.890305	0.109695	0.197703	Large
0.1X	1	813	3725	719	0.530679	0.820846	0.179154	0.267875	Large
0.1X	2	615	2298	984	0.384615	0.788877	0.211123	0.272606	Large
0.1X	6	316	903	1283	0.197624	0.740771	0.259229	0.224273	Large
0.1X	11	204	446	1395	0.12758	0.686154	0.313846	0.181414	Large
0.1X	21	126	234	1473	0.0787992	0.65	0.35	0.128637	Large
0.1X	31	98	132	1501	0.0612883	0.573913	0.426087	0.107162	Large
0.1X	0	1684	127979	0	1	0.987012	0.0129875	0.025642	Medium
0.1X	1	367	3920	1317	0.217933	0.914392	0.0856077	0.122927	Medium
0.1X	2	284	2405	1400	0.162193	0.894385	0.105615	0.127928	Medium
0.1X	6	202	956	1482	0.115363	0.825561	0.174439	0.138879	Medium
0.1X	11	163	500	1521	0.0930897	0.754148	0.245852	0.135046	Medium
0.1X	21	127	238	1557	0.07253	0.652055	0.347945	0.120038	Medium
0.1X	31	110	137	1574	0.0628212	0.554656	0.445344	0.11011	Medium
0.05X	0	1532	13176	0	1	0.895839	0.104161	0.18867	Large
0.05X	1	634	3165	898	0.413838	0.833114	0.166886	0.237854	Large
0.05X	2	431	1882	1168	0.269543	0.813662	0.186338	0.220348	Large
0.05X	6	219	738	1380	0.136961	0.77116	0.22884	0.171362	Large
0.05X	11	135	385	1464	0.0844278	0.740385	0.259615	0.127419	Large
0.05X	21	85	177	1514	0.0531582	0.675573	0.324427	0.0913487	Large
0.05X	31	67	97	1532	0.0419012	0.591463	0.408537	0.0760068	Large
0.05X	0	1684	13571	0	1	0.88961	0.11039	0.198831	Medium
0.05X	1	287	3300	1397	0.170428	0.919989	0.0800112	0.108898	Medium
0.05X	2	215	1989	1469	0.122787	0.90245	0.0975499	0.108723	Medium
0.05X	6	153	711	1531	0.0873786	0.822917	0.177083	0.117017	Medium
0.05X	11	128	368	1556	0.0731011	0.741935	0.258065	0.11393	Medium
0.05X	21	94	155	1590	0.0536836	0.62249	0.37751	0.094	Medium
0.05X	31	72	96	1612	0.0411194	0.571429	0.428571	0.0750391	Medium
* No mappability filtering was used in these analysis
** We used C-score <10 in order to remove read-depth minimize
*** "Large" refers to 10 kbps - 100 kbps, whereas "Medium" refers to 1 kbps - 10 kbps
