# Supplementary material for: CONGA: Copy number variation genotyping in ancient genomes and low-coverage sequencing data
Source: PLoS Comput Biol. 2022 Dec 14;18(12):e1010788. doi: 10.1371/journal.pcbi.1010788 (PMC9873172; doi:10.1371/journal.pcbi.1010788)
Supplement: S2 Table — “ID_publication” refers to the ID of the genome used in the original publication, and “Sample_ID” refers to the ID used in this study. “Average Date (BP)” is the average date in years before present. “Lab PI” refers to the senior author of the study. “Included in final analysis” shows the genomes included in the list of 50 after removing divergent (outlier) genomes. (XLSX) [file pcbi.1010788.s018.xlsx]

## Sheet: Samples
	ID_publication	Sample_ID	Population Name	Country	Data Type	Publication	Genome Coverage*	Average Date (BP)	Date	Average Read Length	Latitude	Longitude	Lab PI	Included in final analysis
1	Anzick-1	Anzick-1	Anzick-1	USA	Shotgun	RasmussenNature2014	11.9146	12649	10776-10622 calBCE	75.3233	45.9931	-110.661	E. Willerslev	YES
2	ATP2.SG	ATP2	Iberia_Chl	Spain	Shotgun	GuntherPNAS2015	4.07972	4740	2900-2679 calBCE (4210 ±30 BP, Beta-386394)	61.214	42.3525	-3.51833	M. Jakobsson	YES
3	Bar31.SG	Bar31	Anatolian_N	Turkey	Shotgun	HofmanovaPNAS2016	3.3739	8279	6419-6238 calBCE (7457 ±44 BP, UBA-29838)	60.1473	40.3	29.5667	J. Burger	YES
4	Bar8.SG	Bar8	Anatolian_N	Turkey	Shotgun	HofmanovaPNAS2016	6.28469	8071	6212-6030 calBCE (7238 ±38 BP, UBA-29837)	61.5053	40.3	29.5667	J. Burger	YES
5	Bichon.SG	Bichon	Bichon	Switzerland	Shotgun	JonesNatureCommunications2015	13.5209	13665	11820-11610 calBCE (11855 ±50 BP, OxA-27763)	81.4132	47.1	6.87	D.G. Bradley	YES
6	Bon002.SG	Bon002	Boncuklu	Turkey	Whole Genome Capture	KilincCurrentBiology2016	6.68799	10078	8279-7977 calBCE (Wk-29763)	80.0082	37.7519	32.8649	M. Somel	NO
7	BOT14	BOT14	Botai	Kazakhstan	Shotgun	DamgaardScience2018	3.57016	5264	3518-3109 calBCE (4598 ±46 BP, UBA-32662)	72.1637	53.306	67.6482	E. Willerslev	YES
8	BOT15	BOT15	Botai	Kazakhstan	Shotgun	DamgaardScience2018	2.89539	5135	3343-3026 calBCE (4474 ±37 BP, UBA-32663)	77.0942	53.306	67.6482	E. Willerslev	YES
9	BOT2016	BOT2016	Botai	Kazakhstan	Shotgun	DamgaardScience2018	12.9911	5450	3632-3368 calBCE (4695 ±50 BP, UBA-32666)	83.9045	53.306	67.6482	E. Willerslev	YES
10	BR2.SG	br2	Hungary_LBA.SG	Hungary	Shotgun	GambaNatureCommunications2014	16.68	3140	1270-1110 calBCE (2769 ±24 BP, OxA-27859)	75.7154	47.82	19.95	D.G. Bradley	YES
11	Chan.SG	Chan	Iberia_HG	Spain	Shotgun	GonzalesFortesCurrentBiology2017	1.57993	9131	7305-7057 calBCE (8155 ±42 BP, Ua-13398/Ua-38115)	107.45	43.1452	-7.04092	M. Hoffreiter	YES
12	DA100	DA100	TianShanHun	Kyrgyzstan	Shotgun	DamgaardNature2018	1.90197	1650	178-423 calCE (1719 ±48 BP, UBA-31213)	69.6188	42.1567	77.4056	E. Willerslev	YES
13	DA222	DA222	Karluk	Kyrgyzstan	Shotgun	DamgaardNature2018	3.26915	1100	750-950 CE	69.8108	43.2025	76.9817	E. Willerslev	YES
14	DA243	DA243	Alan	Russia	Shotgun	DamgaardNature2018	2.78004	1050	450-1350 CE	53.156	43.9586	42.5873	E. Willerslev	YES
15	DA249	DA249	Shamanka_EN	Russia	Shotgun	DamgaardScience2018	4.37426	7840	5988-5791 calBCE (7005 ±40 BP, OxA-21535)	70.0626	51.6983	103.703	E. Willerslev	YES
16	DA28	DA28	GoldenHordeAsian	Kazakhstan	Shotgun	DamgaardNature2018	3.68235	550	1200-1600 CE	63.1491	46.9972	66.2858	E. Willerslev	YES
17	DA45	DA45	XiongNu	Mongolia	Shotgun	DamgaardNature2018	7.96044	2062	183-41 calBCE (2083 ±27 BP, UBA-31155)	57.5616	42.5258	105.18	E. Willerslev	YES
18	EBA1	EBA1	Central_Steppe_EMBA	Russia	Shotgun	DamgaardScience2018	3.88492	4112	2286-2037 calBCE (3752 ±35 BP, UBA-32665)	60.6135	51.6313	74.6645	E. Willerslev	YES
19	EBA2	EBA2	Central_Steppe_EMBA	Russia	Shotgun	DamgaardScience2018	8.81406	4494	2620-2468 calBCE (4013 ±33 BP, UBA-32664)	74.2421	52.6298	76.7276	E. Willerslev	YES
20	GB.SG	GB1	Iron_Gates_EN	Romania	Shotgun	GonzalesFortesCurrentBiology2017	3.36986	5378	3506-3349 calBCE (4621 ±28 BP, MAMS-28614)	117.159	46.5262	26.9298	M. Hoffreiter	YES
21	Iceman.SG	Iceman	Iceman_MN	Italy	Shotgun	KellerNatureCommunications2012	4.43999	5244	3484-3104 calBCE (4555 ±34 BP, ETH-8345.1-2)	47.4931	46.77	10.83	A. Zink	NO
22	Kolyma1	Kolyma_River	Mesolithic	Russia	Shotgun	SikoraNature2019	12.2242	9775	7952-7658 calBCE (8770 ±27 BP, AAR-20354, UCIAMS-14768)	60.2939	68.6	159.1	E. Willerslev	YES
23	LaBrana1.SG	LaBrana1	LaBrana1	Spain	Shotgun	OlaldeNature2014	2.77646	7815	5983-5747 calBCE (6980 ±50 BP, Beta-226472)	67.4999	42.911	-5.3778	E. Willerslev	YES
24	Loschbour_published.DG	Loschbour	Loschbour.SG	Luxembourg	Shotgun	LazaridisNature2014	15.5256	8050	6210-5990 calBCE (7205 ±50 BP, OxA-7738)	74.2581	49.81	6.4	D. Reich	YES
25	NE1.SG	ne1	LBK_Hungary_EN.SG	Hungary	Shotgun	GambaNatureCommunications2014	17.0789	7139	5306-5071 calBCE (6237 ±32 BP, OxA-27861)	72.1179	47.88	21.192	D.G. Bradley	YES
26	NEO240	NEO240	Neolithic	Russia	Shotgun	SikoraNature2019	6.16589	7508	5625-5481 calBCE (6627 ±45 BP, UBA-33768)	65.6902	44.5	135.4	E. Willerslev	YES
27	R1	R1	Italian_LBA-EIA	Italy	Shotgun	AntonioScience2019	3.66857	2834	930 - 839 calBCE	59.3727	42.8801	13.8938	J. K. Pritchard	NO
28	R2	R2	Italian_EN	Italy	Shotgun	AntonioScience2019	3.33028	7984	6066 - 6002 calBCE	58.5748	41.96	13.54	J. K. Pritchard	NO
29	R3	R3	Italian_UPP	Italy	Shotgun	AntonioScience2019	3.70178	7729	5836 - 5723 calBCE	60.4234	41.96	13.54	J. K. Pritchard	NO
30	R4	R4	Italian_UPN	Italy	Shotgun	AntonioScience2019	3.30902	4865	2950 - 2880 calBCE	64.7264	41.96	13.54	J. K. Pritchard	NO
31	R7	R7	Italian_UPN	Italy	Shotgun	AntonioScience2019	2.67339	10681	8821 - 8642 calBCE	57.1576	41.96	13.54	J. K. Pritchard	NO
32	R9	R9	Italian_EN	Italy	Shotgun	AntonioScience2019	3.45293	7496	5607 - 5485 calBCE	59.5211	41.96	13.54	J. K. Pritchard	NO
33	RISE493	RISE493	Karasut	Russia	Shotgun	AllentoftNature2015	4.97237	3429	1531-1427 calBCE (3214 ±26 BP, OxA-31211)	45.829	53.152	91.05	E. Willerslev	NO
34	RISE495	RISE495	Karasut	Russia	Shotgun	AllentoftNature2015	2.99632	3100	1400-900 BCE	54.2899	52.954	90.187	E. Willerslev	NO
35	RISE496	RISE496	Karasut	Russia	Shotgun	AllentoftNature2015	1.59946	3288	1414-1261 calBCE (3070 ±28 BP, OxA-31213)	42.4152	52.954	90.187	E. Willerslev	NO
36	RISE497	RISE497	Karasut	Russia	Shotgun	AllentoftNature2015	5.50742	3100	1400-900 BCE	52.3707	52.954	90.187	E. Willerslev	YES
37	RISE505	RISE505	Adronovo	Russia	Shotgun	AllentoftNature2015	3.48191	3636	1746-1626 calBCE (3391 ±27 BP, OxA-31216)	48.3216	53.456	85.447	E. Willerslev	NO
38	RISE511	RISE511	Afanasievo	Russia	Shotgun	AllentoftNature2015	2.44825	4744	2909-2679 calBCE (4224 ±36 BP, OxA-31568)	50.0235	54.584	90.775	E. Willerslev	NO
39	RISE664	RISE664	Okunevo_EMBA	Russia	Shotgun	DamgaardScience2018	4.26128	4283	2459-2206 calBCE (3850 ±38 BP, UBA-31593)	62.8165	53.5478	91.0256	E. Willerslev	YES
40	RISE98	RISE98	Nordic_LN	Sweden	Shotgun	AllentoftNature2015	4.6695	4104	2275-2032 calBCE (3736 ±32 BP, OxA-28987)	65.8795	55.381	13.445	E. Willerslev	YES
41	SI-41	SI-41	Crusaders	Lebanon	Shotgun	HaberAJHG2019	2.67557	710	1184-1273 calCE (812 ±22 BP)	56.9562	33.56	35.37	C. T. Smith	NO
42	SI-45	SI-45	Crusaders	Lebanon	Shotgun	HaberAJHG2019	3.373	698	1222-1280 calCE (774 ±27 BP)	60.6243	33.56	35.37	C. T. Smith	NO
43	SI-53	SI-53	Crusaders	Lebanon	Shotgun	HaberAJHG2019	3.81662	851	1030-1161 calCE (949 ±29 BP)	52.6967	33.56	35.37	C. T. Smith	NO
44	Ust_Ishim_published.DG	Ust_Ishim	Ust_Ishim	Russia	Shotgun	FuNature2014	26.3448	45020	45530-40610 calBCE [46064-40920 calBCE (41400 ±1300 BP, OxA-25516), 46364-40844 calBCE (41400 ±1400 BP, OxA-30190)]	62.3351	57.7	71.1	D. Reich	YES
45	Yamnaya	Yamnaya	Russia_EBA	Russia	Shotgun	DamgaardScience2018	23.3117	4903	3018-2887 calBCE (4315 ±34 BP, UBA-32667)	72.9509	49.1342	75.8518	E. Willerslev	YES
46	Yana1	Yana_old	Upper-Paleolithic	Russia	Shotgun	SikoraNature2019	20.4714	31850	30250-29550 BCE	57.891	70.7	135.4	E. Willerslev	YES
47	Yana2	Yana_old2	Upper-Paleolithic	Russia	Shotgun	SikoraNature2019	5.68457	31850	30250-29550 BCE	60.3763	70.7	135.4	E. Willerslev	YES
48	Klei10	Klei10	Greece_Klei10	Greece	Shotgun	HofmanovaPNAS2016	1.91646	6063	4230-3995 calBCE (5559 ±22 BP, MAMS-23038)	72.5879	40.43	21.78	J. Burger	YES
49	WC1	WC1	Iran_WezmehCave_N	Iran	Shotgun	BroushakiScience2016	9.15617	9219	7455-7082 calBCE (8240 ±56 BP, UBA-25840)	96.4301	34.6129	47.1057	J. Burger	YES
50	SC2	SC2	Iron_Gates_HG.SG	Serbia-romania	Shotgun	GonzalesFortesCurrentBiology2017	2.69884	8825	7250-6500 BCE	120.584	44.6297	22.6126	M. Hoffreiter	YES
51	K14	K14	Kostenki14.SG	Russia	Shotgun	Seguin-OrlandoScience2014	0.863519	37470	36730-34310 calBCE (33250 ±500 BP, OxA-X-2395-15)	61.2318	51.23	39.3	E. Willerslev	YES
52	Kotias	Kotias	CHG	Georgia	Shotgun	JonesNatureCommunications2015	11.5591	9720	7940-7600 calBCE [7938-7580 calBCE (8665 ±65 BP, RTT-5246), 7946-7612 calBCE (8745 ±40, OxA-28256)]	55.4697	42.28	43.28	D.G. Bradley	YES
53	ZVEJ25	ZVEJ25	Latvia_HG.SG	Latvia	Shotgun	JonesNatureCommunications2017	2.70277	7689	5841-5636 calBCE (6840 ±55 BP, Hela-1212)	60.9406	56.2833	25.1333	D.G. Bradley	YES
54	ERS1790731	ERS1790731	Levant_BA_North	Lebanon	Shotgun	HaberAJHG2017	2.57297	3750	1900-1700 BCE	58.0361	33.5606	35.3981	C. T. Smith	YES
55	MA1	MA1	MA1	Russia	Shotgun	RaghavanNature2013	0.344512	24305	22570-22140 calBCE (20240 ±60 BP, UCIAMS-79666)	85.2534	52.9	103.5	E. Willerslev	NO
56	Motala12	Motala12	Motala12_SG	Sweden	Shotgun	LazaridisNature2014	1.92948	7624	5722-5628 calBCE (6773 ±30 BP, Ua-51723)	75.8178	58.535	15.046	D. Reich	YES
57	CM9B	CM9B	Portugal_LN_Chl	Portugal	Shotgun	MartinianoPLoSGenetics2017	2.25947	4900	3700-2200 BCE	69.2371	38.745	-9.21522	D.G. Bradley	YES
58	LC42	LC42	Portugal_MN	Portugal	Shotgun	MartinianoPLoSGenetics2017	2.60478	5950	4500-3500 BCE	62.2636	39.0081	9.39075	D.G. Bradley	YES
59	LC44	LC44	Portugal_MN	Portugal	Shotgun	MartinianoPLoSGenetics2017	1.77033	5950	4500-3500 BCE	60.0671	39.0081	9.39075	D.G. Bradley	YES
60	ir1	ir1	Hungary_Prescythian_IA	Hungary	Shotgun	GambaNatureCommunications2014	0.953579	2855	980-830 calBCE (2763 ±26 BP, OxA-27860)	64.8211	47.82	19.95	D.G. Bradley	YES
61	LBK	LBK	Stuttgart.SG	Germany	Shotgun	LazaridisNature2014	14.267	7140	5310-5070 calBCE (6246 ±30 BP, MAMS-24635)	71.386	48.78	9.18	D. Reich	YES
62	scy009	scy009	Scythian	Ukraine	Shotgun	KrzewińskaScienceAdvances2018	2.11486	2550	768-431 calBCE (2470 ±30 BP, Beta-451570)	92.9666	46.3328	29.4617	M. Jakobsson	YES
63	NE4	ne4	Hungary_MN	Hungary	Shotgun	GambaNatureCommunications2014	0.0700239	7061	5211-5011 calBCE (6153 ±33 BP, OxA-28020)	63.6958	47.88	21.192	D.G. Bradley	NO
64	KO2	ko2	Hungary_EN	Hungary	Shotgun	GambaNatureCommunications2014	0.0794866	7590	5710-5570 calBCE (6726 ±35 BP, OxA-28101)	52.8207	47.3187	21.5274	D.G. Bradley	NO
65	DA379	DA379	Namazga_CA	Turkmenistan	Shotgun	DamgaardScience2018	0.0434962	5147	3370-3023 calBCE (4515 ±57 BP, UBA-33658)	50.145	37.601	59.3284	E. Willerslev	NO
66	DA380	DA380	Namazga_CA	Turkmenistan	Shotgun	DamgaardScience2018	0.444332	5181	3364-3097 calBCE (4528 ±40 BP, UBA-33659)	56.1737	37.601	59.3284	E. Willerslev	YES
67	RISE675	RISE675	Okunevo_EMBA	Russia	Shotgun	DamgaardScience2018	0.503469	4555	2859-2350 calBCE (4023 ±56 BP, UBA-31597)	69.8018	53.7086	90.3598	E. Willerslev	YES
68	SI-38	SI-38	Crusaders	Lebanon	Shotgun	HaberAJHG2019	0.457569	800	1000-1300 CE	51.6139	33.56	35.37	C. T. Smith	NO
69	GOR001	GOR001	Anatolia_IA	Turkey	Shotgun	Koptekin et al. in preparation (ENA ID: PRJEB51705)	7.54874	2698	802-748 (%68,1); 641-587 (%15,4); 685-667 (%7,7); 581-556 (%4.2)	78.2122	39.65	31.97	M. Somel	YES
70	ALh139	ALh139	Anatolia_BA	Turkey	Shotgun	Akbaba, Gürün et al. in preparation (ENA ID: PRJEB51825)	2.76542	3479	1611-1448 (%95,4)	68.8351	40.2351	34.697	M. Somel	YES
71	Ash128	Ash128	Anatolia_EN	Turkey	Shotgun	YakaCurrentBiology2021	5.03217	10040	8240-7941 (%95,4)	69.7663	38.34	34.23	M. Somel	YES
* For genome coverage calculation, only reads with mapping quality greater than 30 were used.
